# Supplementary material for: Fluorescently Labeled Cellulose Nanofibers for Environmental Health and Safety Studies
Source: Nanomaterials (Basel). 2021 Apr 15;11(4):1015. doi: 10.3390/nano11041015 (PMC8071547; doi:10.3390/nano11041015)
Supplement: Supplementary file 1 [file nanomaterials-11-01015-s001.zip]

Archive with 1 entries (1 files):
- nanomaterials-1140091-SI.pdf
